# Supplementary material for: Bacterial Volatile Organic Compounds as a Strategy to Increase Drought Tolerance in Maize (Zea mays L.): Influence on Plant Biochemistry
Source: Plants (Basel). 2024 Sep 2;13(17):2456. doi: 10.3390/plants13172456 (PMC11397109; doi:10.3390/plants13172456)
Supplement: Supplementary file 1 [file plants-13-02456-s001.zip]

Archive with 1 entries (1 files):
- plants-3161448-supplementary.pdf
